# Supplementary material for: Phase-separated droplets swim to their dissolution
Source: Nat Commun. 2024 May 9;15:3919. doi: 10.1038/s41467-024-47889-y (PMC11082165; doi:10.1038/s41467-024-47889-y)
Supplement: Supplementary file 8 — Source Data [file 41467_2024_47889_MOESM8_ESM.xlsx]

## Sheet: panel 1d
Rp=58.8861 um			Rp=28.6486 um
separation distance (um)	Swimming speed |U| (um/s)		separation distance (um)	Swimming speed |U| (um/s)
101.279	0.2921		14.4416	0.4597
100.932	0.2446		13.5869	0.5375
100.615	0.2474		12.771	0.413
100.289	0.2343		11.9799	0.5364
99.9783	0.2189		11.1373	0.6008
99.6411	0.2044		10.2056	0.5835
99.2355	0.2129		9.0306	0.6418
98.8327	0.1933		7.7407	0.8568
98.4046	0.1894		6.1746	0.8721
97.9552	0.1846		4.2344	1.1578
97.4452	0.2017		1.9493	1.4878
96.9235	0.1477
96.3878	0.1794
95.8091	0.1906
95.2617	0.1463
94.6041	0.1952
94.0359	0.1338
93.4518	0.1632
92.8405	0.164
92.2725	0.1915
91.7809	0.1432
91.2167	0.1996
90.6471	0.1743
90.1228	0.1534
89.6083	0.1594
89.1101	0.149
88.5942	0.1423
88.0973	0.1566
87.5647	0.1845
87.0936	0.168
86.5837	0.1518
86.0812	0.1945
85.5892	0.1861
85.0933	0.2033
84.5654	0.2012
84.0666	0.1851
83.6332	0.1812
83.1354	0.1827
82.684	0.1873
82.1941	0.1804
81.663	0.1848
81.092	0.1937
80.4346	0.2445
79.7293	0.234
78.9106	0.2733
78.1179	0.2768
77.2621	0.3354
76.4641	0.2918
75.7173	0.2874
74.9614	0.2694
74.1657	0.2935
73.3664	0.3415
72.5559	0.3398
71.8148	0.3013
71.0195	0.3874
70.2056	0.406
69.3272	0.4637
68.4526	0.4883
67.5071	0.5533
66.5699	0.5414
65.5735	0.5667
64.6564	0.5044
63.654	0.5752
62.671	0.6025
61.6968	0.5623
60.7225	0.5613
59.6966	0.5917
58.7541	0.5447
57.6934	0.6552
56.4897	0.7903
55.33	0.7772
54.0306	0.8472
52.7856	0.8256
51.3837	0.9661
50.0725	0.8649
48.7067	0.924
47.3186	0.9419
45.9222	0.9012
44.4164	1.0282
42.7931	1.1469
40.9981	1.2869
41.8053	1.3342
39.8869	1.3461
37.6597	1.4775
35.2635	1.4506
32.7307	1.5189
29.8404	1.7672
26.7076	1.9704
23.1877	2.2617
19.2572	2.5246
14.8372	2.9132
9.9268	3.2604
4.7793	3.5599

## Sheet: panel 1e
Primary drop radius Rp (um)	Maximum swimming speed Um (um/s)	Satelite drop radius Rs (um)
58.8861	3.5599	33.0135
47.402	3.6516	25.2943
64.5473	4.374	22.355
64.5473	4.7822	15.5434
65.0996	2.4778	21.961
65.0996	1.046	23.1026
85.6157	2.8308	30.6086
85.6157	2.4431	18.9965
93.2297	3.456	32.988
47.8543	6.0414	38.0844
57.7483	3.6616	25.8541
57.7483	3.5506	11.291
41.7872	3.1092	11.8374
41.7872	3.7638	19.8928
44.2124	3.7377	22.0998
44.2124	3.7736	19.7458
44.2124	3.868	26.6017
44.2124	0.9189	11.6993
25.9999	1.6241	23.8475
73.1529	3.4075	31.5856
73.1529	2.7725	26.4023
31.08	0.5391	24.0686
35.6192	2.0646	34.7863
35.6192	0.6757	26.5346
39.1774	3.4784	19.7281
39.7383	1.6298	26.0378
56.5808	1.3036	50.4507
56.5808	1.9066	37.3424
47.3056	4.3192	19.1718
30.5575	1.81	13.3602
70.8665	1.6275	19.1322
73.4292	2.2338	18.5846
49.648	1.623	24.9486
65.2377	3.1623	35.927
56.5114	2.7216	15.5377
56.0834	2.009	36.1198
76.174	2.499	31.362
44.4968	3.1688	22.5302
47.9149	2.2723	33.416
75.1021	2.3458	54.9028
75.1021	4.6634	17.2352
59.0188	4.6805	12.008
28.3627	0.9634	26.6699
28.6486	1.4878	26.6112
64.3588	4.6761	35.3212

## Sheet: panel 2e
addition of NH3			addition of NaHCO3
solute concentration c (mM)	interfacial tension (uN/m)		solute concentration c (mM)	interfacial tension (uN/m)
0	0.1467		0	0.1393
0	0.1346		0	0.098
0	0.1644		0	0.1255
25	0.1155		0	0.107
25	0.1046		0	0.1239
25	0.0997		0	0.1239
50	0.0792		0	0.1072
50	0.0913		60	0.133
50	0.0784		60	0.1348
65	0.0568		60	0.1387
65	0.0646		60	0.13
65	0.0686		60	0.1258
65	0.0527		60	0.1222
65	0.0732		140	0.135
65	0.0546		140	0.1479
			140	0.1558
			140	0.1381
			140	0.1299
			200	0.1372
			200	0.154
			200	0.1485
			200	0.1558
			200	0.1341

## Sheet: panel 2f
addition of NH3			addition of NaOH
pH	interfacial tension (uN/m)		pH	interfacial tension (uN/m)
7.41	0.1467		7.39	0.1065
7.41	0.1346		7.39	0.1064
7.41	0.1644		7.39	0.1335
7.79	0.1155		7.39	0.0972
7.79	0.1046		7.65	0.1021
7.79	0.0997		7.65	0.093
8.67	0.0792		7.65	0.0924
8.67	0.0913		7.65	0.0846
8.67	0.0784		7.65	0.0919
9.34	0.0568		8.11	0.0823
9.34	0.0646		8.11	0.0789
9.34	0.0686		8.11	0.0792
9.34	0.0527		8.11	0.0868
9.34	0.0732		8.49	0.0619
9.34	0.0546		8.49	0.0562
			8.49	0.0563
			8.49	0.0583
			8.79	0.055
			8.79	0.0489
			8.79	0.0481
			8.79	0.0583
			8.79	0.0531
			8.79	0.0509

## Sheet: panel 2g
addition of NH3			addition of NaOH
pH	Viscosity (Pa.s)		pH	Viscosity (Pa.s)
7.3	2.0481		7.44	3.8171
7.3	1.5066		7.44	3.2139
7.3	1.5453		7.44	3.4451
7.3	1.5149		7.44	3.3485
7.3	1.4485		7.44	3.3636
7.3	1.195		7.44	3.5617
7.52	0.5533		7.44	2.6839
7.52	0.4724		7.44	3.1214
7.52	0.5031		7.44	3.4478
7.52	0.4093		8.1	0.7919
7.52	0.5143		8.1	0.7565
7.52	0.4904		8.1	0.9148
7.52	0.4018		8.1	0.8536
7.52	0.4661		8.1	0.923
7.52	0.506		8.1	0.9236
7.52	0.4477		8.1	0.9254
7.77	0.8247		8.1	0.7971
7.77	0.7508		8.1	0.7777
7.77	0.7123		8.1	0.9436
7.77	0.7658		8.53	0.9047
7.77	0.7687		8.53	0.8175
7.77	0.7642		8.53	0.8243
7.77	0.669		8.53	0.8668
7.77	0.6891		8.53	0.9299
7.77	0.5601		8.53	1.0596
7.77	0.5192		8.53	0.823
7.77	0.6303		8.53	1.1713
7.77	0.6487		8.53	1.0447
7.98	0.6399		8.53	1.0505
7.98	0.6074		8.71	0.7096
7.98	0.5369		8.71	0.7344
7.98	0.7676		8.71	0.7577
7.98	0.6571		8.71	1.0142
7.98	0.6241		8.71	0.7756
7.98	0.5428		8.71	0.8463
7.98	0.6498		8.71	0.7615
7.98	0.6858		8.71	0.7614
8.43	0.388		8.71	0.6495
8.43	0.4508
8.43	0.4582
8.43	0.4373
8.43	0.4649
8.43	0.4068
8.43	0.4937
8.43	0.5052
8.43	0.5184
8.43	0.4499

## Sheet: panel 2h
active				passive
	Interfacial tension difference (uN/m)	Maximum internal velocity Vm (um/s)			Interfacial tension difference (uN/m)	Maximum internal velocity Vm (um/s)
experiments from 22/11/09	1.1778	0.4656		experiments from 22/12/03	1.0934	0.2367
	0.424	0.212			0.9269	0.3202
	0.3621	0.1486			0.4914	0.1907
	0.1546	0.1562			0.628	0.2509
	1.2136	1.4544			1.2925	0.2343
	1.2298	1.0319			0.8516	0.2404
	0.8361	0.822			1.8643	0.3321
	1.5283	1.2827			1.0239	0.2074
	0.9006	0.7274			0.6844	0.2631
	0.9775	0.3614			0.5573	0.2202
	0.6173	0.2984			0.5759	0.1717
	0.4196	0.3453
	0.1817	0.657		experiments from 22/12/19	0.4695	0.4232
	0.8608	0.6366			0.5117	0.4655
	1.092	0.6856			0.7456	0.4778
					0.5866	0.6282
experiments from 22/11/30	0.728	0.2542			1.0302	0.6444
	0.1913	0.292			0.3527	0.4695
	0.5353	0.1515			0.2922	0.3187
	0.4659	0.2727			0.467	0.3705
	0.5646	0.125			0.8447	0.3126
	1.4474	1.0481			0.907	0.2904
	0.7481	0.6146			0.4713	0.2242
	0.6074	0.4376			0.228	0.2821
	0.1703	0.1731			0.3573	0.2718
	0.3803	0.3588			0.3514	0.2864
	0.9454	0.5379			0.3341	0.3648
	1.815	1.2961			1.1364	0.7895
	1.1264	1.091			0.8057	0.5449
	1.0582	0.7365			0.5537	0.4497
	0.2518	0.4631			0.3133	0.1773
	0.9247	0.7529
	1.4075	0.4919
	0.8547	0.7435
	1.0694	0.7981
	0.4015	0.3155
	0.8339	0.6735
	1.8058	0.9365
	1.4075	0.6342
	0.8711	0.3914
	0.6716	0.3558
	0.5489	0.3492
	0.2913	0.1386
	0.2642	0.1456
	0.5294	0.1895
	1.6836	1.2306
	1.8786	1.0641
	0.6833	0.5784
	0.6761	0.4337
	0.9516	0.3814
	0.8603	0.6497
	0.4861	0.5943
	0.613	0.2945
	0.3575	0.2975
	0.2487	0.2057
	0.3575	0.1804
	0.5828	0.2852
	0.6309	0.4569
	0.2379	0.2878
	0.1349	0.1683
experiments from 22/11/28	0.5514	0.7693
	0.8325	1.4463
	0.132	0.343
	0.4356	0.5528

## Sheet: panel 3c
Binodal from https://doi.org/10.1038/s41467-021-26532-0			Operall composition and tie line			Composition of the critical point
BSA concentration in the dilute phase (g/L)	PEG concentration in the dilute phase (g/L)		BSA concentration (g/L)	PEG concentration (g/L)			BSA concentration (g/L)	PEG concentration (g/L)
19	230		16	236		normal	192.364	93.991
34	207		30	230			191.765	96.1523
46	193		481	22
66	172					50 mM of NH3	187.602	106.817
84	157						188.216	105.702
BSA concentration in the dense phase (g/L)	PEG concentration in the dense phase (g/L)					200 mM of NaHCO3	171.367	91.8439
495	27						169.009	93.991
412	32
392	38
378	45
346	47

## Sheet: panel 3d
addition of NH3			addition of NaHCO3			addition of Urea
solute concentration c (mM)	BSA concentration in the diluute phase (g/L)		solute concentration c (mM)	BSA concentration in the diluute phase (g/L)		solute concentration c (mM)	BSA concentration in the diluute phase (g/L)
0	10.2203		0	10.2203		0	10.3728
9.1008	9.7693		40	7.6346		40	10.2857
9.1008	10.4746		80	5.4084		80	10.0577
18.2016	12.4762		120	3.6255		120	10.8105
27.3025	14.1785		160	2.8882		160	10.0368
36.4033	20.6311		200	2.0854		200	10.5492
36.4033	15.5598
45.5041	20.4135

## Sheet: panel 5a
pH	fluorescence ratio
7.29	0.3556
7.29	0.4142
7.29	0.3467
8.55	1.7951
8.55	1.9
7.99	1.0898
7.99	1.0747
8.23	1.4758
8.23	1.4747
7.76	0.8105
7.76	0.7931
7.55	0.5787
7.55	0.5858

## Sheet: panel 5d
arc-length s (um)	pH
0	7.5748
0.1223	7.5933
0.2447	7.6072
0.367	7.6168
0.4893	7.6039
0.6116	7.5983
0.734	7.5999
0.8563	7.5917
0.9786	7.5866
1.101	7.5834
1.2233	7.5816
1.3456	7.5804
1.468	7.579
1.5903	7.581
1.7126	7.5801
1.8349	7.5779
1.9573	7.5898
2.0796	7.5879
2.2019	7.5715
2.3243	7.5824
2.4466	7.5892
2.5689	7.5905
2.6913	7.5755
2.8136	7.575
2.9359	7.5925
3.0582	7.588
3.1806	7.5811
3.3029	7.5719
3.4252	7.5678
3.5476	7.5726
3.6699	7.5855
3.7922	7.5708
3.9145	7.5681
4.0369	7.5748
4.1592	7.5839
4.2815	7.5882
4.4039	7.5877
4.5262	7.5752
4.6485	7.5688
4.7709	7.5694
4.8932	7.5663
5.0155	7.5679
5.1378	7.5748
5.2602	7.568
5.3825	7.5639
5.5048	7.5615
5.6272	7.5633
5.7495	7.5682
5.8718	7.5775
5.9942	7.5754
6.1165	7.5729
6.2388	7.5706
6.3611	7.5702
6.4835	7.5673
6.6058	7.5625
6.7281	7.5632
6.8505	7.5615
6.9728	7.5568
7.0951	7.5534
7.2175	7.5474
7.3398	7.541
7.4621	7.5439
7.5844	7.5493
7.7068	7.557
7.8291	7.5621
7.9514	7.5658
8.0738	7.57
8.1961	7.5648
8.3184	7.5561
8.4407	7.5428
8.5631	7.5547
8.6854	7.5632
8.8077	7.5665
8.9301	7.5618
9.0524	7.5523
9.1747	7.5392
9.2971	7.5392
9.4194	7.5474
9.5417	7.5645
9.664	7.5585
9.7864	7.5576
9.9087	7.566
10.031	7.6031
10.1534	7.6267
10.2757	7.6321
10.398	7.6296
10.5204	7.6441
10.6427	7.6788
10.765	7.655
10.8873	7.6267
11.0097	7.5983
11.132	7.591
11.2543	7.5894
11.3767	7.5978
11.499	7.6922
11.6213	7.7795
11.7436	7.8487
11.866	7.7884
11.9883	7.7263
12.1106	7.6726
12.233	7.6911
12.3553	7.7212
12.4776	7.7611
12.6	7.7606
12.7223	7.7369
12.8446	7.6847
12.9669	7.6321
13.0893	7.5917
13.2116	7.5686
13.3339	7.5539
13.4563	7.5584
13.5786	7.5876
13.7009	7.6545
13.8233	7.7216
13.9456	7.785
14.0679	7.7374
14.1902	7.6738
14.3126	7.5983
14.4349	7.5862
14.5572	7.5912
14.6796	7.6132
14.8019	7.6805
14.9242	7.7142
15.0466	7.7003
15.1689	7.6376
15.2912	7.5841
15.4135	7.5467
15.5359	7.5413
15.6582	7.5417
15.7805	7.5459
15.9029	7.567
16.0252	7.5812
16.1475	7.5795
16.2698	7.5842
16.3922	7.5946
16.5145	7.614
16.6368	7.6126
16.7592	7.6088
16.8815	7.6051
17.0038	7.5791
17.1262	7.5653
17.2485	7.5688
17.3708	7.5936
17.4931	7.6235
17.6155	7.6567
17.7378	7.6379
17.8601	7.616
17.9825	7.5961
18.1048	7.58
18.2271	7.5746
18.3495	7.5872
18.4718	7.5863
18.5941	7.5834
18.7164	7.5809
18.8388	7.5665
18.9611	7.5624
19.0834	7.573
19.2058	7.6103
19.3281	7.6653
19.4504	7.7437
19.5727	7.7746
19.6951	7.7593
19.8174	7.6819
19.9397	7.6158
20.0621	7.5737
20.1844	7.5678
20.3067	7.5572
20.4291	7.5505
20.5514	7.5521
20.6737	7.5406
20.796	7.5367
20.9184	7.549
21.0407	7.5314
21.163	7.5242
21.2854	7.5364
21.4077	7.5376
21.53	7.5367
21.6524	7.5348
21.7747	7.5399
21.897	7.5372
22.0193	7.519
22.1417	7.5393
22.264	7.5615
22.3863	7.5765
22.5087	7.6175
22.631	7.6428
22.7533	7.6389
22.8756	7.61
22.998	7.5883
23.1203	7.5832
23.2426	7.5987
23.365	7.6121
23.4873	7.6162
23.6096	7.6125
23.732	7.6107
23.8543	7.6116
23.9766	7.6081
24.0989	7.5963
24.2213	7.5734
24.3436	7.5808
24.4659	7.5883
24.5883	7.5906
24.7106	7.5889
24.8329	7.5918
24.9553	7.6018
25.0776	7.607
25.1999	7.6237
25.3222	7.6633
25.4446	7.6714
25.5669	7.6781
25.6892	7.6923
25.8116	7.7461
25.9339	7.8111
26.0562	7.8859
26.1786	7.8826
26.3009	7.8292
26.4232	7.7098
26.5455	7.6682
26.6679	7.6514
26.7902	7.6523
26.9125	7.631
27.0349	7.6025
27.1572	7.5683
27.2795	7.5547
27.4018	7.5488
27.5242	7.5494
27.6465	7.5673
27.7688	7.5757
27.8912	7.5624
28.0135	7.5788
28.1358	7.5965
28.2582	7.6047
28.3805	7.611
28.5028	7.6179
28.6251	7.6249
28.7475	7.6582
28.8698	7.6931
28.9921	7.7182
29.1145	7.7032
29.2368	7.676
29.3591	7.6377
29.4815	7.6111
29.6038	7.5919
29.7261	7.5855
29.8484	7.5838
29.9708	7.587
30.0931	7.6009
30.2154	7.6543
30.3378	7.7181
30.4601	7.7909
30.5824	7.7942
30.7047	7.7793
30.8271	7.7575
30.9494	7.7247
31.0717	7.7163
31.1941	7.7535
31.3164	7.7904
31.4387	7.7798
31.5611	7.678
31.6834	7.6236
31.8057	7.5884
31.928	7.5756
32.0504	7.6011
32.1727	7.6341
32.295	7.666
32.4174	7.6781
32.5397	7.6764
32.662	7.6524
32.7844	7.6161
32.9067	7.5961
33.029	7.6155
33.1513	7.637
33.2737	7.6705
33.396	7.7354
33.5183	7.7686
33.6407	7.7548
33.763	7.6704
33.8853	7.5941
34.0077	7.5339
34.13	7.5057
34.2523	7.4982
34.3746	7.5012
34.497	7.5182
34.6193	7.5109
34.7416	7.5032
34.864	7.5041
34.9863	7.5098
35.1086	7.5145
35.2309	7.5125
35.3533	7.5163
35.4756	7.5203
35.5979	7.5224
35.7203	7.5244
35.8426	7.5243
35.9649	7.5171
36.0873	7.5155
36.2096	7.5198
36.3319	7.535
36.4542	7.5345
36.5766	7.5305
36.6989	7.5291
36.8212	7.5226
36.9436	7.5193
37.0659	7.5242
37.1882	7.5197
37.3106	7.5123
37.4329	7.5029
37.5552	7.5158
37.6775	7.5271
37.7999	7.5235
37.9222	7.5176
38.0445	7.5147
38.1669	7.5184
38.2892	7.5153
38.4115	7.508
38.5338	7.4945
38.6562	7.5119
38.7785	7.5284
38.9008	7.5277
39.0232	7.5288
39.1455	7.5277
39.2678	7.5188
39.3902	7.5247
39.5125	7.5281
39.6348	7.518
39.7571	7.5158
39.8795	7.5168
40.0018	7.521
40.1241	7.5282
40.2465	7.5305
40.3688	7.5194
40.4911	7.516
40.6135	7.5145
40.7358	7.5102
40.8581	7.5092
40.9804	7.5134
41.1028	7.5292
41.2251	7.5215
41.3474	7.5129
41.4698	7.5194
41.5921	7.5116
41.7144	7.503
41.8367	7.503
41.9591	7.5088
42.0814	7.5131
42.2037	7.5123
42.3261	7.5014
42.4484	7.4971
42.5707	7.5168
42.6931	7.5158
42.8154	7.5078
42.9377	7.4964
43.06	7.4993
43.1824	7.505
43.3047	7.505
43.427	7.5059
43.5494	7.5057
43.6717	7.505
43.794	7.5178
43.9164	7.5234
44.0387	7.5022
44.161	7.5049
44.2833	7.5102
44.4057	7.506
44.528	7.4996
44.6503	7.4953
44.7727	7.4975
44.895	7.4987
45.0173	7.4999
45.1397	7.4991
45.262	7.4924
45.3843	7.4887
45.5066	7.5007
45.629	7.5019
45.7513	7.494
45.8736	7.4803
45.996	7.496
46.1183	7.5195
46.2406	7.5355
46.3629	7.5208
46.4853	7.503
46.6076	7.5083
46.7299	7.5022
46.8523	7.4958
46.9746	7.4979
47.0969	7.4946
47.2193	7.4939
47.3416	7.5031
47.4639	7.5059
47.5862	7.5078
47.7086	7.5116
47.8309	7.516
47.9532	7.5176
48.0756	7.5098
48.1979	7.5115
48.3202	7.5168
48.4426	7.5224
48.5649	7.5162
48.6872	7.5122
48.8095	7.5199
48.9319	7.5038
49.0542	7.4884
49.1765	7.4972
49.2989	7.5046
49.4212	7.5104
49.5435	7.5152
49.6658	7.5045
49.7882	7.4945
49.9105	7.5064
50.0328	7.5089
50.1552	7.5049
50.2775	7.4908
50.3998	7.4838
50.5222	7.484
50.6445	7.4978
50.7668	7.5009
50.8891	7.4995
51.0115	7.4965
51.1338	7.5001
51.2561	7.5051
51.3785	7.5085
51.5008	7.5025
51.6231	7.4967
51.7455	7.5022
51.8678	7.5017
51.9901	7.4982
52.1124	7.4914
52.2348	7.4946
52.3571	7.4994
52.4794	7.5004
52.6018	7.4969
52.7241	7.4948
52.8464	7.5053
52.9688	7.5046
53.0911	7.4998
53.2134	7.4933
53.3357	7.496
53.4581	7.5041
53.5804	7.5113
53.7027	7.5031
53.8251	7.4951
53.9474	7.5058
54.0697	7.5054
54.192	7.5038
54.3144	7.5149
54.4367	7.5125
54.559	7.5046
54.6814	7.4956
54.8037	7.4995
54.926	7.5043
55.0484	7.4968
55.1707	7.4888
55.293	7.4833
55.4153	7.4963
55.5377	7.4959
55.66	7.4926
55.7823	7.5033
55.9047	7.4983
56.027	7.49
56.1493	7.4996
56.2717	7.4964
56.394	7.4867
56.5163	7.4784
56.6386	7.4779
56.761	7.4805
56.8833	7.4826
57.0056	7.4893
57.128	7.4953
57.2503	7.4889
57.3726	7.4947
57.4949	7.5008
57.6173	7.491
57.7396	7.4868
57.8619	7.4861
57.9843	7.4863
58.1066	7.4953
58.2289	7.5068
58.3513	7.5047
58.4736	7.5022
58.5959	7.4993
58.7182	7.4901
58.8406	7.4887
58.9629	7.4925
59.0852	7.4977
59.2076	7.5016
59.3299	7.5061
59.4522	7.5062
59.5746	7.5
59.6969	7.4932
59.8192	7.4979
59.9415	7.5013
60.0639	7.5011
60.1862	7.4842
60.3085	7.4929
60.4309	7.5083
60.5532	7.5049
60.6755	7.5051
60.7978	7.5058
60.9202	7.5019
61.0425	7.498
61.1648	7.4943
61.2872	7.4902
61.4095	7.5012
61.5318	7.5119
61.6542	7.4963
61.7765	7.4972
61.8988	7.5021
62.0211	7.5038
62.1435	7.5052
62.2658	7.5057
62.3881	7.5112
62.5105	7.5041
62.6328	7.4947
62.7551	7.4981
62.8775	7.4873
62.9998	7.4745
63.1221	7.477
63.2444	7.4878
63.3668	7.5023
63.4891	7.5075
63.6114	7.5098
63.7338	7.5103
63.8561	7.5118
63.9784	7.5034
64.1008	7.4918
64.2231	7.4928
64.3454	7.4978
64.4677	7.5005
64.5901	7.4931
64.7124	7.4958
64.8347	7.4991
64.9571	7.4909
65.0794	7.4893
65.2017	7.4902
65.324	7.4936
65.4464	7.4932
65.5687	7.4914
65.691	7.4888
65.8134	7.4896
65.9357	7.4919
66.058	7.4803
66.1804	7.4791
66.3027	7.4838
66.425	7.4882
66.5473	7.4923
66.6697	7.4939
66.792	7.4815
66.9143	7.4742
67.0367	7.4731
67.159	7.4943
67.2813	7.4978
67.4037	7.4913
67.526	7.482
67.6483	7.4803
67.7706	7.4809
67.893	7.4738
68.0153	7.4843
68.1376	7.4988
68.26	7.4922
68.3823	7.5015
68.5046	7.5112
68.6269	7.4798
68.7493	7.4831
68.8716	7.4991
68.9939	7.4795
69.1163	7.477
69.2386	7.4849
69.3609	7.4814
69.4833	7.4811
69.6056	7.4849
69.7279	7.4968
69.8502	7.4963
69.9726	7.4901
70.0949	7.4836
70.2172	7.4767
70.3396	7.4712
70.4619	7.482
70.5842	7.479
70.7066	7.473
70.8289	7.4842
70.9512	7.4829
71.0735	7.4773
71.1959	7.4936
71.3182	7.4898
71.4405	7.4777
71.5629	7.4865
71.6852	7.4868
71.8075	7.4825
71.9299	7.4896
72.0522	7.4876
72.1745	7.4834
72.2968	7.5039
72.4192	7.5031
72.5415	7.4913
72.6638	7.4984
72.7862	7.5
72.9085	7.4973
73.0308	7.5055
73.1531	7.5002
73.2755	7.4858
73.3978	7.4705
73.5201	7.4779
73.6425	7.4981
73.7648	7.4977
73.8871	7.5027
74.0095	7.5072
74.1318	7.4899
74.2541	7.4833
74.3764	7.4845
74.4988	7.4911
74.6211	7.4931
74.7434	7.4931
74.8658	7.4905
74.9881	7.4946
75.1104	7.5001
75.2328	7.4826
75.3551	7.4884
75.4774	7.5032
75.5997	7.4971
75.7221	7.4955
75.8444	7.497
75.9667	7.4976
76.0891	7.4968
76.2114	7.4952
76.3337	7.4846
76.456	7.4885
76.5784	7.501
76.7007	7.4979
76.823	7.4927
76.9454	7.4886
77.0677	7.5036
77.19	7.5013
77.3124	7.4908
77.4347	7.4975
77.557	7.5003
77.6793	7.499
77.8017	7.4949
77.924	7.4862
78.0463	7.4765
78.1687	7.4879
78.291	7.4919
78.4133	7.4897
78.5357	7.4782
78.658	7.4813
78.7803	7.4913
78.9026	7.4805
79.025	7.4781
79.1473	7.4795
79.2696	7.4811
79.392	7.4849
79.5143	7.4894
79.6366	7.4938
79.759	7.4953
79.8813	7.4936
80.0036	7.4848
80.1259	7.4823
80.2483	7.4829
80.3706	7.4686
80.4929	7.4735
80.6153	7.4905
80.7376	7.4937
80.8599	7.4921
80.9822	7.4875
81.1046	7.4822
81.2269	7.4799
81.3492	7.4791
81.4716	7.4953
81.5939	7.4999
81.7162	7.4968
81.8386	7.486
81.9609	7.4781
82.0832	7.4726
82.2055	7.4851
82.3279	7.4877
82.4502	7.4847
82.5725	7.4792
82.6949	7.4794
82.8172	7.4835
82.9395	7.4854
83.0619	7.4954
83.1842	7.5107
83.3065	7.5029
83.4288	7.4967
83.5512	7.4902
83.6735	7.4853
83.7958	7.485
83.9182	7.4872
84.0405	7.4931
84.1628	7.4889
84.2851	7.4782
84.4075	7.4722
84.5298	7.4758
84.6521	7.4858
84.7745	7.4763
84.8968	7.4768
85.0191	7.4852
85.1415	7.487
85.2638	7.4886
85.3861	7.4888
85.5084	7.4883
85.6308	7.4829
85.7531	7.4742
85.8754	7.488
85.9978	7.4927
86.1201	7.4921
86.2424	7.4912
86.3648	7.4868
86.4871	7.4797
86.6094	7.4876
86.7317	7.4913
86.8541	7.493
86.9764	7.5066
87.0987	7.5084
87.2211	7.4998
87.3434	7.4927
87.4657	7.4842
87.588	7.477
87.7104	7.4968
87.8327	7.505
87.955	7.5064
88.0774	7.5037
88.1997	7.4954
88.322	7.4812
88.4444	7.4851
88.5667	7.4905
88.689	7.4982
88.8113	7.5154
88.9337	7.5126
89.056	7.4924
89.1783	7.4889
89.3007	7.4856
89.423	7.4835
89.5453	7.4843
89.6677	7.49
89.79	7.502
89.9123	7.4968
90.0346	7.497
90.157	7.5004
90.2793	7.4936
90.4016	7.4913
90.524	7.494
90.6463	7.4868
90.7686	7.4817
90.891	7.4761
91.0133	7.4777
91.1356	7.4877
91.2579	7.5014
91.3803	7.4864
91.5026	7.4786
91.6249	7.4779
91.7473	7.487
91.8696	7.4883
91.9919	7.4829
92.1142	7.49
92.2366	7.4952
92.3589	7.4972
92.4812	7.4937
92.6036	7.489
92.7259	7.4821
92.8482	7.4788
92.9706	7.4812
93.0929	7.4893
93.2152	7.48
93.3375	7.4789
93.4599	7.4872
93.5822	7.4993
93.7045	7.4993
93.8269	7.4859
93.9492	7.4945
94.0715	7.4976
94.1939	7.4956
94.3162	7.4979
94.4385	7.4952
94.5608	7.4878
94.6832	7.4927
94.8055	7.491
94.9278	7.4818
95.0502	7.4826
95.1725	7.4794
95.2948	7.4739
95.4171	7.4894
95.5395	7.4934
95.6618	7.4869
95.7841	7.4817
95.9065	7.4804
96.0288	7.483
96.1511	7.4814
96.2735	7.4828
96.3958	7.4831
96.5181	7.4809
96.6404	7.4809
96.7628	7.4827
96.8851	7.4834
97.0074	7.4844
97.1298	7.4868

[truncated: 12 more sheets: panel 5f, panel 6a, panel 6b exp, panel 6b num, panel 6c, panel 6c num, panel 6d, panel 7a, panel 7b, panel 7d, panel 7e, panel 8c]
